# Supplementary material for: Robust Mercury Methylation across Diverse Methanogenic Archaea
Source: mBio. 2018 Apr 10;9(2):e02403-17. doi: 10.1128/mBio.02403-17 (PMC5893877; doi:10.1128/mBio.02403-17)
Supplement: DATA SET S1 [file mbo001183828sd1.xlsx]

## Sheet: end time points all
Comparison of mercury methylation rates among hgcAB+ methanogens
Gilmour et al. 2017
Data Appendix
Data for cultures and controls used in study
All data are measured values for the last time point of batch cultures (or incubations of spent or fresh medium)
Most values are averages of triplicate cultures and controls
Derived values (i.e. %MeHg, pmoles MeHg/mg protein) were calculated for each replicate before averaging
Culture		Date	Incubation time, h	201Hg spike, nM	cys added, uM	Sulfide added, uM	pH	OD	del OD	Protein, ug/ml	del protein	sulfide (uM)	CH4 production, umoles/ml culture	Me201Hg, pM	DL Me201Hg, pM	201Hg, pM	DL 201Hg, pM	%MeHg	pmoles MeHg/mg protein
Methanobrevibacter smithii	Culture	2013-02-01	92	10	250	100	7.07333	0.17	0.13	21	16	6.89	4.31	2.58	1.17	12400	67.7	0.000202	0.15
Methanobrevibacter smithii	Fresh medium	2013-02-01	92	10	250	100	6.84333	0.034	0.0073	2.4	0.082	19.5	0.000222	1.05	1.05	6260	68.8	0.000168
Methanobrevibacter smithii	Spent medium	2013-02-01	92	10	250	100	7.00333	0.019	0.002	2.5	-2.6	2.59	0.000305	1.52	1.48	4840	67.4	0.000322
Methanocella paludicola	Culture	2014-08-21	338	1	500	100	7.35	0.063	0.044	13	12	14.3	10.7	35.4	0.44	416	116	0.0863	3
Methanocella paludicola	Fresh medium	2014-08-21	338	1	500	100	6.79	0.011	0.00067	1.3	1	5.21	0.00754	0.491	0.352	481	112	0.00101
Methanocella paludicola	Spent medium	2014-08-21	338	1	500	100	6.71	0.0037	-0.00033	0.73	0.056	18.3	0.169	0.579	0.298	332	109	0.00179
Methanococcoides methylutens	Culture	2015-07-10	47	1	500	100	7.25667	0.037	0.016	2.5	2.5	44.5	0.709	0.246	0.246	474	82.9	0.000579	0.1
Methanococcoides methylutens	Culture	2015-11-11	47	1	500	100	6.35	0.6	0.53	110	110	20.9	47	0.0955	0.274	786	178	0.000123	<0.001
Methanococcoides methylutens	Fresh medium	2015-07-02	144.5	1	500	100	6.59333	0.011	-0.036	0.33	0.33	42.7	0.00169	0.259	0.259	856	82.9	0.000314
Methanococcoides methylutens	Spent medium	2015-07-02	144.5	1	500	100	6.74333	0.0037	-0.033		0	1.63	0.00151	0.306	0.261	509	82.9	0.000603
Methanocorpusculum bavaricum	Culture	2014-02-12	171	1	4000	200	7.56667	0.3	0.047	100	14	366	19.7	0.733	0.733	300		0.00244	0.053
Methanocorpusculum bavaricum	Spent medium	2014-02-12	171	1	4000	200	7.69333	0.014	0.0017	46	-7	61.8	0.00386	0.85	0.85	50		0.017
Methanocorpusculum bavaricum	Fresh medium	2014-05-22	47	1	4000	15	7.00667	0.2	0.001	75	-10	5.09	0.000807	2.21	3.23	1210	5	0.0019
Methanoculleus bourgensis	Culture	2013-02-06	212	10	250	100	7.46	0.21	0.17	55	51	4.72	14.9	4.21	4.21	6910	66.6	0.000604	0.084
Methanoculleus bourgensis	Fresh medium	2013-02-06	212	10	250	100	6.82	0.0067	-0.023	2.4	0.24	11.1	0.000169	4.38	4.38	6840	66.5	0.000591
Methanoculleus bourgensis	Spent medium	2013-02-06	212	10	250	100	7.09667	0.0083	-0.0093	2.3	-0.13	6.12	0.000848	4.33	4.33	5530	67.4	0.00073
Methanofollis liminatans	Culture	2014-02-12	167	1	4000	1000	7.66	0.16	0.095	21	14	142	24.3	1.76	1.56	472	3.66	0.0055	0.12
Methanofollis liminatans	Fresh medium	2014-02-12	167	1	4000	1000	6.88	0.032	-0.023	6.4	0.97	136	0.00035	3.8	3.8	554	3.66	0.00687
Methanofollis liminatans	Spent medium	2014-02-12	167	1	4000	1000	7.66333	0.013	0.003	8.9	2.8	888	0.0579	2.25	2.11	765	3.74	0.00281
Methanofollis liminatans	Culture	2014-05-12	69	1	4000	15	7.45333	0.11	0.1	19	15	3.56	14	18.3	0.873	816	4.46	0.0225	1.2
Methanofollis liminatans	Fresh medium	2014-05-12	69	1	4000	15	7.03	0.00067		5.4	0.44	5.68	0.000948	0.517	0.517	586	4.52	0.000519
Methanofollis liminatans	Spent medium	2014-06-23	120	1	4000	15	7.60667	0.006	-0.0013	3.2	-1.4	1.73	0.0896	0.485	0.485	165	3.17	0.00162
Methanofollis liminatans	Culture	2014-05-12	99	1	4000	200	7.61	0.13	0.12	17	11	303	18.2	0.788	0.204	422	4.99	0.00187	0.068
Methanofollis liminatans	Fresh medium	2014-05-16	99	1	4000	200	7.06667	0.00033		3.8		268	0.000973	0.224	0.206	523	4.99	0.000439
Methanolobus tindarius	Culture	2012-12-14	73	10	250	100	6.01667	1.1	1	230	220	47.4	46.2	339	1.65	9810	66.9	0.0364	1.2
Methanolobus tindarius	Fresh medium	2012-12-14	73	10	250	100	6.36	0.021	-0.004	2	0	83.6	0.000165	1.36	0.155	13600	66.3	0.0001
Methanolobus tindarius	Spent medium	2012-12-14	73	10	250	100	6.65333	0.0027	0.00033	2	0	1.5	0.00106	1.56	0.156	6540	66.7	0.000241
Methanolobus tindarius	Culture	2013-10-17	527	1	1	0	6.365	0.0065	-0.009	1	0.9	0.703	1.47	2.99	1.5	92.7	24.1	0.0401	3
Methanolobus tindarius	Culture	2013-10-17	527	1	10	0	6.435	0.007	-0.0095	1	0.9	0.115	1.52	5.86	1.5	167	22.8	0.0458	5.9
Methanolobus tindarius	Culture	2013-10-17	527	1	100	0	6.39	0.053	0.038	2.3	2.2	0.12	9.43	9.3	1.5	46.2	23.7	0.221	8.1
Methanolobus tindarius	Culture	2013-10-17	527	1	500	0	6.335	0.077	0.059	3.2	3.1	0.27	11.6	14	2	247	22.9	0.0716	5
Methanolobus tindarius	Culture	2013-10-17	527	1	5000	0	6.32	0.097	0.074	3.4	3.3	0.116	15.7	9.7	1.5	618	23.1	0.0217	3
Methanolobus tindarius	Spent medium	2013-10-17	526	1	50	25	6.355	0.001	-0.001	0.1	0	0.779	0.0027	1.65	1.5	1060	23.8	0.002
Methanolobus tindarius	Culture	2014-02-12	319	1	1	100	6.43	0.19	0.15	16	16	2.5	9.74	4.44	0.0763	233	12.8	0.0197	0.28
Methanolobus tindarius	Culture	2014-02-12	319	1	10	100	6.465	0.17	0.13	14	14	0.788	8.25	3.48	0.0836	259	12.6	0.0134	0.26
Methanolobus tindarius	Culture	2014-02-12	319	1	100	100	6.43	0.25	0.22	22	21	0.847	10.3	2.02	0.0818	500	13.1	0.00507	0.11
Methanolobus tindarius	Culture	2014-02-12	319	1	500	100	6.365	0.36	0.33	29	28	2.08	11.1	2.11	0.0776	611	12.7	0.00316	0.083
Methanolobus tindarius	Culture	2014-02-12	319	1	5000	100	6.135	0.93	0.89	88	87	0.911	19.7	4.11	0.117	612	13	0.00672	0.047
Methanolobus tindarius	Fresh medium	2014-02-12	319	1	0	100	6.485	0.033	0.025	1.2	0.7	1.9	0.000969	0.124	0.124	571	2.79	0.000117
Methanolobus tindarius	Spent medium	2014-02-12	319	1	0	100	6.92		-0.001	0.5	0	0.246	0.871			382	2.82
Methanomassiliicoccus luminyensis	Culture	2011-08-14	100	1	4000	10	7.88667	0.3	0.085	120	33	8.62	18.6	247	0.25	637	28.8	0.389	7.5
Methanomassiliicoccus luminyensis	Fresh medium	2011-08-14	100	1	4000	10	7.38333	0.19	-0.015	95	5.4	6.53	0.00844	0.718	0.333	976	28.2	0.000756
Methanomassiliicoccus luminyensis	Spent medium	2011-08-14	100	1	4000	10	6.54	0.013	-0.001	43	4.7	9.87	0.0395	1.04	0.183	982	27.4	0.00104
Methanomassiliicoccus luminyensis	Culture	2014-06-09	142	1	4000	10	7.19667	0.24	0.014	110	27	11.4	7.65	182	0.15	355	3.49	0.534	6.6
Methanomassiliicoccus luminyensis	Fresh medium	2014-06-09	142	1	4000	10	7.12667	0.21	-0.028	88	5.5	7.09	0.00961	0.316	0.15	515	3.49	0.000681
Methanomassiliicoccus luminyensis	Spent medium	2014-06-24	121	1	4000	10	7.25333	0.014	0.0033	48	3.7	3.78	0.00379	0.577	0.15	650	3.24	0.000941
Methanomassiliicoccus luminyensis	Culture	2104-02-12	168	1	1000	1000	7.44	0.27	0.038	98	11	229	9.47	3.4	0.2	339	3.44	0.0101	0.36
Methanomassiliicoccus luminyensis	Fresh medium	2104-02-12	168	1	1000	1000	7.24	0.19	-0.017	90	1.4	163	0.00233	0.237	0.2	661	3.63	0.00296
Methanomassiliicoccus luminyensis	Spent medium	2104-02-12	168	1	1000	1000	7.36333	0.016	0.0077	37	4.4	33.8	0.0164	0.139	0.2	808	3.63	0.000153
Methanomethylovorans hollandica	Culture	2012-12-05	195	10	500	50	6.49333	0.62	0.53	22	21	2.24	14.5	96.3	6.52	9380	30	0.0103	4.5
Methanomethylovorans hollandica	Fresh medium	2012-12-03	142	10	500	50	6.55	0.028	-0.015	1	0	11	0.000152	4.23	1.29	9560	30	0.000425
Methanomethylovorans hollandica	Spent medium	2012-12-03	142	10	500	50	6.59667	0.0017		3.4	-0.16	0.962	3.1e-05	18.4	0.376	7910	30	0.00232
Methanomethylovorans hollandica	Culture	2014-02-12	312	1	1	10	6.895	0.23	0.11	9.7	9.7	4.38	21.6	0.0847	0.0847	1220	12.7	6.93e-05	0.0088
Methanomethylovorans hollandica	Culture	2014-02-12	312	1	10	10	6.89	0.24	0.12	11	11	3.89	21.5	0.179	0.0997	930	12.7	0.000233	0.016
Methanomethylovorans hollandica	Culture	2014-02-12	312	1	100	10	6.87	0.33	0.22	9.6	9.6	3.06	28	0.0922	0.0897	757	12.7	0.000131	0.01
Methanomethylovorans hollandica	Culture	2014-02-12	312	1	500	10	6.84	0.41	0.3	13	13	3.02	36.1	0.871	0.0885	813	12.7	0.00108	0.069
Methanomethylovorans hollandica	Culture	2014-02-12	312	1	5000	10	7.005	0.098	-0.018	9	9	4.95	2.25	0.658	0.0947	545	12.7	0.00197	0.071
Methanomethylovorans hollandica	Fresh medium	2014-02-12	312	1	0	10	7.045	0.073	-0.05	4.4	4.4	9.55	0.000152			883	12.7
Methanomethylovorans hollandica	Spent medium	2014-02-12	312	1	0	10	7.17	0.0065	0.0045	4.9	4.9	0.207	0.000152			673	12.7
Methanosphaerula palustris	Culture	2013-12-06	217	1	500	50	4.48	0.09	0.07	4.5	1.6	12.5	6	78.9	1.93	528	53.1	0.15	17
Methanosphaerula palustris	Fresh medium	2013-12-06	217	1	500	50	4.29			1.3	0.08	12	0.000152	2.3	2.3	635	44.2	0.00362205
Methanosphaerula palustris	Spent medium	2013-12-06	217	1	500	50	4.05	0.02	0.01	1.5	0.23	0.36	0.14	1.82	1.82	723	45.8	0.00251729
Methanospirillum hungatei	Culture	2013-12-30	288	1	500	100	8.62333	0.09	0.07	13	11	123	39.2	247	2.87	385	25.6	0.642	21
Methanospirillum hungatei	Fresh medium	2013-12-30	288	1	500	100	7.46	0.021	-0.0023	0.35	-0.34	67.4	0.158	3.41	3.41	179	3.56	0.0190503
Methanospirillum hungatei	Spent medium	2013-12-30	288	1	500	100	7.449	0.027	0.019	3.6	3.2	130	17.1	2.81	2.69	173	3.57	0.0162428
